# Supplementary material for: Immune response stability to the SARS-CoV-2 mRNA vaccine booster is influenced by differential splicing of HLA genes
Source: Sci Rep. 2024 Apr 18;14:8982. doi: 10.1038/s41598-024-59259-1 (PMC11026523; doi:10.1038/s41598-024-59259-1)
Supplement: Supplementary file 4 — Supplementary Table 1. [file 41598_2024_59259_MOESM4_ESM.xlsx]

## Sheet: 1A.sorted.bam.metrics
Supplementary table 1. Overview of the sequencing metrics
	Low-stable (group 1)										High-stable (group 2)
Code number	953418	2318275	2315722	2260337	1767816	1948860	1293289	2302804	1830073	1714685	2323629	2300965	2271208	2258909	2233454	2304787	2258498	881852	2269145	2264883
Total Bases	4067513032	3994830611	4024440893	4196884052	4923726552	4693810580	3451696345	2934418304	3653749290	4065574848	3413030692	3635446142	4198997569	4377851881	3927173849	4354936471	3290198542	3456937572	4286396188	3445277976
Total Mapped Pairs	31965890	31389084	31601646	32972050	38621203	36858630	26959765	22935789	28557702	31756654	26798877	28583086	32976437	34370484	30662038	34007179	25715765	27009077	33478249	26944225
Total Reads	63931796	62778195	63203311	65944113	77242434	73717275	53919553	45871592	57115414	63513326	53597764	57166185	65952891	68740989	61324085	68014368	51431550	54018173	66956513	53888456
Unique Mapping, Vendor QC Passed Reads	63931796	62778195	63203311	65944113	77242434	73717275	53919553	45871592	57115414	63513326	53597764	57166185	65952891	68740989	61324085	68014368	51431550	54018173	66956513	53888456
Phred-scaled quality scores greater than 30 (percentage)	83.2702	83.5101	83.8502	84.4254	82.1805	83.207	84.4983	84.8329	83.9175	83.3548	84.581	84.2728	83.877	83.7038	83.9748	83.5274	84.3964	84.0063	82.8645	85.2104
Exonic Reads	32913100	27153238	31456741	25250067	39033599	36854122	27382623	20575787	27825466	33655900	27144163	26937340	32557605	31737348	26833937	28940224	26244109	26629455	33636715	24267076
High Quality Reads	63931780	62778168	63203292	65944100	77242406	73717260	53919530	45871578	57115404	63513308	53597754	57166172	65952874	68740968	61324076	68014358	51431530	54018154	66956498	53888450
Intergenic Reads	2963673	3274870	3064338	3547090	3631610	3586792	2553816	2394407	2829517	2850333	2423233	2949003	3090269	3623907	3299349	3643734	2397043	2658787	3257486	2772527
Intragenic Reads	59104500	57730188	58332753	60601376	71394817	68016979	49811266	42138401	52570595	58797063	49635573	52606817	61020741	63163069	56263910	62437326	47507639	49777749	61739941	49633104
Ambiguous Reads	1863623	1773137	1806220	1795647	2216007	2113504	1554471	1338784	1715302	1865930	1538958	1610365	1841881	1954013	1760826	1933308	1526868	1581637	1959086	1482825
Intronic Reads	26191400	30576950	26876012	35351309	32361218	31162857	22428643	21562614	24745129	25141163	22491410	25669477	28463136	31425721	29429973	33497102	21263530	23148294	28103226	25366028
Low Mapping Quality	0	0	0	0	0	0	0	0	0	0	0	0	0	0	0	0	0	0	0	0
Low Quality Reads	16	27	19	13	28	15	23	14	10	18	10	13	17	21	9	10	20	19	15	6
Mapped Duplicate Reads	0	0	0	0	0	0	0	0	0	0	0	0	0	0	0	0	0	0	0	0
rRNA Reads	638	1058	796	15915	1162	2291	394167	18786	51084	631	520	1013	37059	6930	771	1027	237177	5016	758	3436
Genes Detected	23919	23872	22848	23513	24065	23515	22872	22482	23380	23416	22836	23400	23507	23710	23414	24233	22931	22185	24044	22389
Expression Profiling Efficiency	0.514816	0.432527	0.497707	0.382901	0.505339	0.499939	0.507842	0.448552	0.48718	0.529903	0.506442	0.471211	0.493649	0.461695	0.437576	0.425502	0.510273	0.492972	0.502367	0.45032
High Quality Rate	1	1	1	1	1	1	1	1	1	1	1	1	1	1	1	1	1	1	1	1
Exonic Rate	0.514816	0.432527	0.497707	0.382901	0.505339	0.499939	0.507842	0.448552	0.48718	0.529903	0.506442	0.471211	0.493649	0.461695	0.437576	0.425502	0.510273	0.492972	0.502367	0.45032
Intronic Rate	0.409677	0.487063	0.425231	0.53608	0.418956	0.422735	0.415965	0.470065	0.433248	0.395841	0.419633	0.449033	0.431568	0.457161	0.479909	0.4925	0.413434	0.428528	0.419724	0.470714
Intergenic Rate	0.0463568	0.0521657	0.0484838	0.0537893	0.0470157	0.0486561	0.0473634	0.052198	0.0495403	0.0448777	0.0452115	0.0515865	0.0468557	0.0527183	0.0538018	0.053573	0.0466065	0.0492202	0.0486508	0.0514494
Intragenic Rate	0.924493	0.91959	0.922938	0.918981	0.924295	0.922674	0.923807	0.918616	0.920427	0.925744	0.926075	0.920244	0.925217	0.918856	0.917485	0.918002	0.923706	0.9215	0.92209	0.921034
Ambiguous Alignment Rate	0.0291502	0.0282445	0.0285779	0.0272298	0.028689	0.0286704	0.0288294	0.0291855	0.0300322	0.0293786	0.0287131	0.0281699	0.0279272	0.0284257	0.0287134	0.028425	0.0296874	0.0292797	0.0292591	0.0275166
High Quality Exonic Rate	0.514816	0.432526	0.497707	0.382901	0.505339	0.499939	0.507842	0.448552	0.48718	0.529903	0.506442	0.471211	0.493649	0.461695	0.437576	0.425502	0.510272	0.492972	0.502367	0.45032
High Quality Intronic Rate	0.409677	0.487063	0.425231	0.53608	0.418957	0.422735	0.415965	0.470065	0.433248	0.395841	0.419633	0.449033	0.431568	0.457161	0.479909	0.4925	0.413434	0.428528	0.419724	0.470714
High Quality Intergenic Rate	0.0463568	0.0521657	0.0484838	0.0537893	0.0470157	0.0486561	0.0473635	0.0521981	0.0495403	0.0448777	0.0452115	0.0515865	0.0468557	0.0527183	0.0538019	0.053573	0.0466065	0.0492202	0.0486508	0.0514494
High Quality Intragenic Rate	0.924493	0.91959	0.922938	0.918981	0.924295	0.922674	0.923807	0.918616	0.920427	0.925744	0.926075	0.920244	0.925217	0.918856	0.917485	0.918002	0.923706	0.9215	0.92209	0.921034
High Quality Ambiguous Alignment Rate	0.0291502	0.0282445	0.0285779	0.0272298	0.028689	0.0286704	0.0288294	0.0291855	0.0300322	0.0293785	0.0287131	0.0281699	0.0279272	0.0284257	0.0287134	0.028425	0.0296874	0.0292797	0.0292591	0.0275166
Discard Rate	0	0	0	0	0	0	0	0	0	0	0	0	0	0	0	0	0	0	0	0
rRNA Rate	9.97938e-06	1.6853e-05	1.25943e-05	0.000241341	1.50435e-05	3.10782e-05	0.00731028	0.000409535	0.0008944	9.93492e-06	9.7019e-06	1.77203e-05	0.000561901	0.000100813	1.25725e-05	1.50998e-05	0.00461151	9.28576e-05	1.13208e-05	6.37613e-05
Alternative Alignments	0	0	0	0	0	0	0	0	0	0	0	0	0	0	0	0	0	0	0	0
Chimeric Fragments	0	0	0	0	0	2	1	0	0	0	0	0	0	0	0	0	0	0	5	0
Chimeric Alignment Rate	0	0	0	0	0	5.42614e-08	3.70923e-08	0	0	0	0	0	0	0	0	0	0	0	1.49351e-07	0
Duplicate Reads	0	0	0	0	0	0	0	0	0	0	0	0	0	0	0	0	0	0	0	0
Mapped Reads	63931796	62778195	63203311	65944113	77242434	73717275	53919553	45871592	57115414	63513326	53597764	57166185	65952891	68740989	61324085	68014368	51431550	54018173	66956513	53888456
Mapped Unique Reads	63931796	62778195	63203311	65944113	77242434	73717275	53919553	45871592	57115414	63513326	53597764	57166185	65952891	68740989	61324085	68014368	51431550	54018173	66956513	53888456
Mismatched Bases	0	0	0	0	0	0	0	0	0	0	0	0	0	0	0	0	0	0	0	0
Non-Globin Reads	63927853	62773085	63197748	65936108	77240468	73711841	53774519	45858466	57091979	63507295	53594347	57163596	65927741	68735322	61320930	68011787	51354626	54012212	66948964	53886059
Non-Globin Duplicate Reads	0	0	0	0	0	0	0	0	0	0	0	0	0	0	0	0	0	0	0	0
Reads used for Intron/Exon counts	63931796	62778195	63203311	65944113	77242434	73717275	53919553	45871592	57115414	63513326	53597764	57166185	65952891	68740989	61324085	68014368	51431550	54018173	66956513	53888456
Unpaired Reads	0	0	0	0	0	0	0	0	0	0	0	0	0	0	0	0	0	0	0	0
Read Length	66	66	66	66	66	66	66	66	66	66	66	66	66	66	66	66	66	66	66	66
Genes used in 3' bias	4485	3629	4208	3509	5285	4574	3521	2826	3579	4418	3688	3792	4155	4233	3857	4315	3559	3776	4525	3499
